# Supplementary material for: Driving electrochemical reactions at the microscale using CMOS microelectrode arrays
Source: Lab Chip. 2023 Oct 31;23(23):5047–58. doi: 10.1039/d3lc00630a (PMC10661664; doi:10.1039/d3lc00630a)
Supplement: LC-023-D3LC00630A-s002 [file LC-023-D3LC00630A-s002.zip]

Archive with 8 entries (7 files):
- Supplementary_Videos/
- __MACOSX/._Supplementary_Videos
- Supplementary_Videos/SM1.mp4
- __MACOSX/Supplementary_Videos/._SM1.mp4
- Supplementary_Videos/SM2.mp4
- __MACOSX/Supplementary_Videos/._SM2.mp4
- Supplementary_Videos/SM3.mp4
- __MACOSX/Supplementary_Videos/._SM3.mp4
